# Supplementary material for: Temperature-related growth limits and wood decay capacity of the warmth-loving fungus Biscogniauxia nummularia in vitro
Source: Front Fungal Biol. 2025 Apr 11;6:1548128. doi: 10.3389/ffunb.2025.1548128 (PMC12021901; doi:10.3389/ffunb.2025.1548128)
Supplement: Supplementary file 2 [file DataSheet1.csv]

Stamm	Medium	Temp	Wachstum	Wachstum_korrigiert	Platte	ID
ST1	MYP	25	2,4	2,2	A	4756
ST1	MYP	25	2,6	2,4	B	4756
ST1	MEA	25	2	1,8	A	4756
ST1	MEA	25	2	1,8	B	4756
ST1	SNA	25	1,6	1,4	A	4756
ST1	SNA	25	1,5	1,3	B	4756
ST1	PDA	25	2,6	2,4	A	4756
ST1	PDA	25	2,6	2,4	B	4756
NI1	MYP	25	1,7	1,5	A	6186
NI1	MYP	25	1,6	1,4	B	6186
NI1	MEA	25	1,4	1,2	A	6186
NI1	MEA	25	1,4	1,2	B	6186
NI1	SNA	25	1,3	1,1	A	6186
NI1	SNA	25	1,3	1,1	B	6186
NI1	PDA	25	1,9	1,7	A	6186
NI1	PDA	25	1,9	1,7	B	6186
NI2	MYP	25	2,7	2,5	A	8204
NI2	MYP	25	2,4	2,2	B	8204
NI2	MEA	25	2,1	1,9	A	8204
NI2	MEA	25	2	1,8	B	8204
NI2	SNA	25	1,6	1,4	A	8204
NI2	SNA	25	1,6	1,4	B	8204
NI2	PDA	25	3,1	2,9	A	8204
NI2	PDA	25	3	2,8	B	8204
HE1	MYP	25	2,6	2,4	A	8234
HE1	MYP	25	2,9	2,7	B	8234
HE1	MEA	25	2,2	2	A	8234
HE1	MEA	25	2,3	2,1	B	8234
HE1	SNA	25	1,7	1,5	A	8234
HE1	SNA	25	1,8	1,6	B	8234
HE1	PDA	25	2,8	2,6	A	8234
HE1	PDA	25	2,7	2,5	B	8234
HE2	MYP	25	3,1	2,9	A	8951
HE2	MYP	25	3,4	3,2	B	8951
HE2	MEA	25	2,7	2,5	A	8951
HE2	MEA	25	2,8	2,6	B	8951
HE2	SNA	25	1,7	1,5	A	8951
HE2	SNA	25	1,6	1,4	B	8951
HE2	PDA	25	2,8	2,6	A	8951
HE2	PDA	25	2,6	2,4	B	8951
BW1	MYP	25	2,5	2,3	A	9899
BW1	MYP	25	2,5	2,3	B	9899
BW1	MEA	25	2,2	2	A	9899
BW1	MEA	25	2	1,8	B	9899
BW1	SNA	25	1,6	1,4	A	9899
BW1	SNA	25	1,6	1,4	B	9899
BW1	PDA	25	2,5	2,3	A	9899
BW1	PDA	25	2,6	2,4	B	9899
BW2	MYP	25	1,8	1,6	A	9900
BW2	MYP	25	1,9	1,7	B	9900
BW2	MEA	25	1,4	1,2	A	9900
BW2	MEA	25	1,3	1,1	B	9900
BW2	SNA	25	1,7	1,5	A	9900
BW2	SNA	25	1,9	1,7	B	9900
BW2	PDA	25	2	1,8	A	9900
BW2	PDA	25	1,9	1,7	B	9900
ST1	MYP	26	2,3	2,1	A	4756
ST1	MYP	26	2,2	2	B	4756
ST1	MEA	26	1,9	1,7	A	4756
ST1	MEA	26	2	1,8	B	4756
ST1	SNA	26	1,5	1,3	A	4756
ST1	SNA	26	1,6	1,4	B	4756
ST1	PDA	26	2,6	2,4	A	4756
ST1	PDA	26	2,6	2,4	B	4756
NI1	MYP	26	1,9	1,7	A	6186
NI1	MYP	26	2,1	1,9	B	6186
NI1	MEA	26	1,4	1,2	A	6186
NI1	MEA	26	1,4	1,2	B	6186
NI1	SNA	26	1,4	1,2	A	6186
NI1	SNA	26	1,4	1,2	B	6186
NI1	PDA	26	1,8	1,6	A	6186
NI1	PDA	26	2,1	1,9	B	6186
NI2	MYP	26	2,6	2,4	A	8204
NI2	MYP	26	2,8	2,6	B	8204
NI2	MEA	26	2,2	2	A	8204
NI2	MEA	26	2,1	1,9	B	8204
NI2	SNA	26	1,5	1,3	A	8204
NI2	SNA	26	1,6	1,4	B	8204
NI2	PDA	26	2,8	2,6	A	8204
NI2	PDA	26	2,8	2,6	B	8204
HE1	MYP	26	2,6	2,4	A	8234
HE1	MYP	26	2,7	2,5	B	8234
HE1	MEA	26	2,2	2	A	8234
HE1	MEA	26	2,1	1,9	B	8234
HE1	SNA	26	1,9	1,7	A	8234
HE1	SNA	26	1,9	1,7	B	8234
HE1	PDA	26	2,9	2,7	A	8234
HE1	PDA	26	3	2,8	B	8234
HE2	MYP	26	2,9	2,7	A	8951
HE2	MYP	26	3	2,8	B	8951
HE2	MEA	26	2,6	2,4	A	8951
HE2	MEA	26	2,6	2,4	B	8951
HE2	SNA	26	1,5	1,3	A	8951
HE2	SNA	26	1,7	1,5	B	8951
HE2	PDA	26	3	2,8	A	8951
HE2	PDA	26	2,9	2,7	B	8951
BW1	MYP	26	2,8	2,6	A	9899
BW1	MYP	26	3,1	2,9	B	9899
BW1	MEA	26	2,2	2	A	9899
BW1	MEA	26	2,2	2	B	9899
BW1	SNA	26	2,2	2	A	9899
BW1	SNA	26	2	1,8	B	9899
BW1	PDA	26	2,9	2,7	A	9899
BW1	PDA	26	3	2,8	B	9899
BW2	MYP	26	1,8	1,6	A	9900
BW2	MYP	26	1,8	1,6	B	9900
BW2	MEA	26	1,7	1,5	A	9900
BW2	MEA	26	1,7	1,5	B	9900
BW2	SNA	26	1,8	1,6	A	9900
BW2	SNA	26	1,8	1,6	B	9900
BW2	PDA	26	2,1	1,9	A	9900
BW2	PDA	26	2,2	2	B	9900
ST1	MYP	27	2,4	2,2	A	4756
ST1	MYP	27	2,3	2,1	B	4756
ST1	MEA	27	1,8	1,6	A	4756
ST1	MEA	27	1,7	1,5	B	4756
ST1	SNA	27	1,7	1,5	A	4756
ST1	SNA	27	1,6	1,4	B	4756
ST1	PDA	27	2,7	2,5	A	4756
ST1	PDA	27	2,5	2,3	B	4756
NI1	MYP	27	2,1	1,9	A	6186
NI1	MYP	27	2,2	2	B	6186
NI1	MEA	27	1,3	1,1	A	6186
NI1	MEA	27	1,4	1,2	B	6186
NI1	SNA	27	1,4	1,2	A	6186
NI1	SNA	27	1,6	1,4	B	6186
NI1	PDA	27	2,1	1,9	A	6186
NI1	PDA	27	1,8	1,6	B	6186
NI2	MYP	27	3	2,8	A	8204
NI2	MYP	27	3	2,8	B	8204
NI2	MEA	27	2,2	2	A	8204
NI2	MEA	27	2,3	2,1	B	8204
NI2	SNA	27	1,5	1,3	A	8204
NI2	SNA	27	1,4	1,2	B	8204
NI2	PDA	27	3,6	3,4	A	8204
NI2	PDA	27	3,7	3,5	B	8204
HE1	MYP	27	2,8	2,6	A	8234
HE1	MYP	27	2,4	2,2	B	8234
HE1	MEA	27	2,4	2,2	A	8234
HE1	MEA	27	2,4	2,2	B	8234
HE1	SNA	27	2,1	1,9	A	8234
HE1	SNA	27	2	1,8	B	8234
HE1	PDA	27	3,2	3	A	8234
HE1	PDA	27	3,3	3,1	B	8234
HE2	MYP	27	3	2,8	A	8951
HE2	MYP	27	3,3	3,1	B	8951
HE2	MEA	27	2,4	2,2	A	8951
HE2	MEA	27	2,5	2,3	B	8951
HE2	SNA	27	1,6	1,4	A	8951
HE2	SNA	27	1,4	1,2	B	8951
HE2	PDA	27	3,2	3	A	8951
HE2	PDA	27	3	2,8	B	8951
BW1	MYP	27	3,2	3	A	9899
BW1	MYP	27	3,2	3	B	9899
BW1	MEA	27	2,3	2,1	A	9899
BW1	MEA	27	2,5	2,3	B	9899
BW1	SNA	27	2	1,8	A	9899
BW1	SNA	27	1,9	1,7	B	9899
BW1	PDA	27	3,6	3,4	A	9899
BW1	PDA	27	3,3	3,1	B	9899
BW2	MYP	27	1,9	1,7	A	9900
BW2	MYP	27	2,1	1,9	B	9900
BW2	MEA	27	1,6	1,4	A	9900
BW2	MEA	27	1,7	1,5	B	9900
BW2	SNA	27	1,8	1,6	A	9900
BW2	SNA	27	1,6	1,4	B	9900
BW2	PDA	27	2,2	2	A	9900
BW2	PDA	27	2,4	2,2	B	9900
ST1	MYP	28	1,9	1,7	A	4756
ST1	MYP	28	1,8	1,6	B	4756
ST1	MEA	28	1,8	1,6	A	4756
ST1	MEA	28	1,7	1,5	B	4756
ST1	SNA	28	1,3	1,1	A	4756
ST1	SNA	28	1,5	1,3	B	4756
ST1	PDA	28	2,7	2,5	A	4756
ST1	PDA	28	2,4	2,2	B	4756
NI1	MYP	28	2	1,8	A	6186
NI1	MYP	28	1,8	1,6	B	6186
NI1	MEA	28	1,1	0,9	A	6186
NI1	MEA	28	1,1	0,9	B	6186
NI1	SNA	28	1,5	1,3	A	6186
NI1	SNA	28	1,5	1,3	B	6186
NI1	PDA	28	2	1,8	A	6186
NI1	PDA	28	2,1	1,9	B	6186
NI2	MYP	28	3	2,8	A	8204
NI2	MYP	28	3	2,8	B	8204
NI2	MEA	28	2,5	2,3	A	8204
NI2	MEA	28	2,5	2,3	B	8204
NI2	SNA	28	1,3	1,1	A	8204
NI2	SNA	28	1,9	1,7	B	8204
NI2	PDA	28	3,3	3,1	A	8204
NI2	PDA	28	3,1	2,9	B	8204
HE1	MYP	28	2,8	2,6	A	8234
HE1	MYP	28	2,2	2	B	8234
HE1	MEA	28	2	1,8	A	8234
HE1	MEA	28	2	1,8	B	8234
HE1	SNA	28	2	1,8	A	8234
HE1	SNA	28	2	1,8	B	8234
HE1	PDA	28	3,1	2,9	A	8234
HE1	PDA	28	2,9	2,7	B	8234
HE2	MYP	28	2,7	2,5	A	8951
HE2	MYP	28	2,8	2,6	B	8951
HE2	MEA	28	2,1	1,9	A	8951
HE2	MEA	28	2,4	2,2	B	8951
HE2	SNA	28	1	0,8	A	8951
HE2	SNA	28	1,4	1,2	B	8951
HE2	PDA	28	3,1	2,9	A	8951
HE2	PDA	28	2,5	2,3	B	8951
BW1	MYP	28	3,2	3	A	9899
BW1	MYP	28	3	2,8	B	9899
BW1	MEA	28	2,5	2,3	A	9899
BW1	MEA	28	2,7	2,5	B	9899
BW1	SNA	28	2,1	1,9	A	9899
BW1	SNA	28	1,9	1,7	B	9899
BW1	PDA	28	3,5	3,3	A	9899
BW1	PDA	28	3,5	3,3	B	9899
BW2	MYP	28	2	1,8	A	9900
BW2	MYP	28	2,2	2	B	9900
BW2	MEA	28	1,8	1,6	A	9900
BW2	MEA	28	1,9	1,7	B	9900
BW2	SNA	28	1,4	1,2	A	9900
BW2	SNA	28	1,7	1,5	B	9900
BW2	PDA	28	2,3	2,1	A	9900
BW2	PDA	28	2,4	2,2	B	9900
ST1	MYP	29	1,9	1,7	A	4756
ST1	MYP	29	1,8	1,575	B	4756
ST1	MEA	29	1,7	1,525	A	4756
ST1	MEA	29	1,7	1,5	B	4756
ST1	SNA	29	1	0,775	A	4756
ST1	SNA	29	1	0,775	B	4756
ST1	PDA	29	2,4	2,15	A	4756
ST1	PDA	29	2,4	2,175	B	4756
NI1	MYP	29	2,1	1,9	A	6186
NI1	MEA	29	1	0,8	A	6186
NI1	MEA	29	1,3	1,075	B	6186
NI1	SNA	29	1,2	1	A	6186
NI1	SNA	29	1,3	1,05	B	6186
NI1	PDA	29	2	1,775	A	6186
NI1	PDA	29	2	1,825	B	6186
NI2	MYP	29	2,2	1,95	A	8204
NI2	MYP	29	2,3	2,125	B	8204
NI2	MEA	29	1,9	1,675	A	8204
NI2	MEA	29	2	1,8	B	8204
NI2	SNA	29	1,6	1,4	A	8204
NI2	SNA	29	1,6	1,4	B	8204
NI2	PDA	29	3	2,775	A	8204
NI2	PDA	29	3	2,825	B	8204
HE1	MYP	29	2,4	2,175	A	8234
HE1	MYP	29	2,5	2,3	B	8234
HE1	MEA	29	2	1,775	A	8234
HE1	MEA	29	2,1	1,875	B	8234
HE1	SNA	29	1,8	1,625	A	8234
HE1	SNA	29	1,8	1,6	B	8234
HE1	PDA	29	3,1	2,9	A	8234
HE1	PDA	29	3,2	3,025	B	8234
HE2	MYP	29	1,9	1,7	A	8951
HE2	MYP	29	2,2	1,95	B	8951
HE2	MEA	29	1,8	1,6	A	8951
HE2	MEA	29	1,7	1,45	B	8951
HE2	SNA	29	1,1	0,85	A	8951
HE2	SNA	29	1,1	0,85	B	8951
HE2	PDA	29	2,9	2,65	A	8951
HE2	PDA	29	3	2,775	B	8951
BW1	MYP	29	3	2,775	A	9899
BW1	MYP	29	2,8	2,625	B	9899
BW1	MEA	29	2,4	2,175	A	9899
BW1	MEA	29	2,5	2,3	B	9899
BW1	SNA	29	0,9	0,725	A	9899
BW1	SNA	29	1,7	1,5	B	9899
BW1	PDA	29	3,4	3,15	A	9899
BW1	PDA	29	3,3	3,125	B	9899
BW2	MYP	29	1,9	1,7	A	9900
BW2	MYP	29	1,8	1,625	B	9900
BW2	MEA	29	1,7	1,5	A	9900
BW2	MEA	29	1,6	1,425	B	9900
BW2	SNA	29	1,7	1,5	A	9900
BW2	SNA	29	1,6	1,35	B	9900
BW2	PDA	29	2,3	2,1	A	9900
BW2	PDA	29	2,4	2,175	B	9900
ST1	MYP	30	1,6	1,375	A	4756
ST1	MYP	30	1,7	1,5	B	4756
ST1	MEA	30	1,3	1,1	A	4756
ST1	MEA	30	1,3	1,125	B	4756
ST1	SNA	30	0,9	0,675	A	4756
ST1	SNA	30	0,8	0,575	B	4756
ST1	PDA	30	2	1,8	A	4756
ST1	PDA	30	2	1,8	B	4756
NI1	MYP	30	1,4	1,175	A	6186
NI1	MYP	30	1,4	1,15	B	6186
NI1	MEA	30	0,8	0,575	A	6186
NI1	MEA	30	0,8	0,625	B	6186
NI1	SNA	30	0,9	0,65	A	6186
NI1	SNA	30	0,9	0,65	B	6186
NI1	PDA	30	1,9	1,65	A	6186
NI1	PDA	30	2	1,825	B	6186
NI2	MYP	30	1,8	1,6	A	8204
NI2	MYP	30	1,8	1,575	B	8204
NI2	MEA	30	1,3	1,1	A	8204
NI2	MEA	30	1,3	1,125	B	8204
NI2	SNA	30	0,9	0,725	A	8204
NI2	SNA	30	1,1	0,875	B	8204
NI2	PDA	30	2,5	2,325	A	8204
NI2	PDA	30	2,8	2,575	B	8204
HE1	MYP	30	2	1,825	A	8234
HE1	MYP	30	2	1,8	B	8234
HE1	MEA	30	1,5	1,325	A	8234
HE1	MEA	30	1,9	1,7	B	8234
HE1	SNA	30	0,5	0,3	A	8234
HE1	SNA	30	1,3	1,125	B	8234
HE1	PDA	30	2,7	2,525	A	8234
HE1	PDA	30	2,7	2,475	B	8234
HE2	MYP	30	1,5	1,275	A	8951
HE2	MYP	30	1,3	1,125	B	8951
HE2	MEA	30	1	0,75	A	8951
HE2	MEA	30	1	0,8	B	8951
HE2	SNA	30	0,8	0,625	A	8951
HE2	SNA	30	0,7	0,525	B	8951
HE2	PDA	30	2,2	2	A	8951
HE2	PDA	30	2,2	2	B	8951
BW1	MYP	30	2,8	2,6	A	9899
BW1	MYP	30	2,6	2,375	B	9899
BW1	MEA	30	2,1	1,925	A	9899
BW1	MEA	30	1,9	1,725	B	9899
BW1	SNA	30	1,3	1,075	A	9899
BW1	SNA	30	0,8	0,6	B	9899
BW1	PDA	30	2,9	2,7	A	9899
BW1	PDA	30	2,8	2,6	B	9899
BW2	MYP	30	1,4	1,2	A	9900
BW2	MYP	30	1,6	1,425	B	9900
BW2	MEA	30	1,2	0,975	A	9900
BW2	MEA	30	1,2	0,975	B	9900
BW2	SNA	30	1,4	1,225	A	9900
BW2	SNA	30	1,2	1,025	B	9900
BW2	PDA	30	1,9	1,7	A	9900
BW2	PDA	30	1,8	1,575	B	9900
ST1	MYP	31	1,3	1,125	A	4756
ST1	MYP	31	1,4	1,15	B	4756
ST1	MEA	31	1,3	1,075	A	4756
ST1	MEA	31	1,3	1,05	B	4756
ST1	SNA	31	0,6	0,375	A	4756
ST1	SNA	31	0,6	0,35	B	4756
ST1	PDA	31	1,5	1,325	A	4756
ST1	PDA	31	1,7	1,525	B	4756
NI1	MYP	31	0,6	0,4	A	6186
NI1	MYP	31	0,6	0,4	B	6186
NI1	MEA	31	0,6	0,425	A	6186
NI1	MEA	31	0,6	0,425	B	6186
NI1	SNA	31	0,6	0,375	A	6186
NI1	SNA	31	0,8	0,625	B	6186
NI1	PDA	31	1	0,75	A	6186
NI1	PDA	31	1,3	1,05	B	6186
NI2	MYP	31	1,5	1,275	A	8204
NI2	MYP	31	1,4	1,225	B	8204
NI2	MEA	31	1,4	1,15	A	8204
NI2	MEA	31	1,2	0,95	B	8204
NI2	SNA	31	0,6	0,425	A	8204
NI2	SNA	31	0,5	0,3	B	8204
NI2	PDA	31	2	1,8	A	8204
NI2	PDA	31	1,9	1,7	B	8204
HE1	MYP	31	1,4	1,2	A	8234
HE1	MYP	31	1,4	1,15	B	8234
HE1	MEA	31	1,2	0,975	A	8234
HE1	MEA	31	1,2	0,95	B	8234
HE1	SNA	31	0,4	0,15	A	8234
HE1	SNA	31	0,3	0,075	B	8234
HE1	PDA	31	2,2	1,95	A	8234
HE1	PDA	31	1,6	1,375	B	8234
HE2	MYP	31	1,3	1,05	A	8951
HE2	MYP	31	1,2	1	B	8951
HE2	MEA	31	0,9	0,65	A	8951
HE2	MEA	31	0,8	0,575	B	8951
HE2	SNA	31	0,4	0,175	A	8951
HE2	SNA	31	0,4	0,175	B	8951
HE2	PDA	31	1,3	1,05	A	8951
HE2	PDA	31	1,2	0,95	B	8951
BW1	MYP	31	1,9	1,7	A	9899
BW1	MYP	31	2	1,75	B	9899
BW1	MEA	31	1,5	1,325	A	9899
BW1	MEA	31	1,6	1,4	B	9899
BW1	SNA	31	1,1	0,9	A	9899
BW1	SNA	31	1	0,775	B	9899
BW1	PDA	31	2,4	2,175	A	9899
BW1	PDA	31	2,5	2,3	B	9899
BW2	MYP	31	0,9	0,7	A	9900
BW2	MYP	31	0,9	0,725	B	9900
BW2	MEA	31	0,6	0,4	A	9900
BW2	MEA	31	0,7	0,525	B	9900
BW2	SNA	31	1,2	1,025	A	9900
BW2	SNA	31	0,6	0,35	B	9900
BW2	PDA	31	1,1	0,9	A	9900
BW2	PDA	31	1,1	0,875	B	9900
ST1	MYP	32	0,9	0,65	A	4756
ST1	MYP	32	0,8	0,6	B	4756
ST1	MEA	32	0,8	0,625	A	4756
ST1	MEA	32	0,9	0,7	B	4756
ST1	SNA	32	0,3	0,1	A	4756
ST1	SNA	32	0,3	0,125	B	4756
ST1	PDA	32	1,1	0,85	A	4756
ST1	PDA	32	1,2	0,975	B	4756
NI1	MYP	32	0,2	0,025	A	6186
NI1	MYP	32	0,3	0,05	B	6186
NI1	MEA	32	0,2	0	A	6186
NI1	MEA	32	0,2	0	B	6186
NI1	SNA	32	0,2	0	A	6186
NI1	SNA	32	0,3	0,1	B	6186
NI1	PDA	32	0,2	0	A	6186
NI1	PDA	32	0,3	0,1	B	6186
NI2	MYP	32	0,9	0,7	A	8204
NI2	MYP	32	1	0,8	B	8204
NI2	MEA	32	0,7	0,475	A	8204
NI2	MEA	32	0,8	0,625	B	8204
NI2	SNA	32	0,3	0,075	A	8204
NI2	SNA	32	0,3	0,125	B	8204
NI2	PDA	32	1	0,75	A	8204
NI2	PDA	32	1	0,825	B	8204
HE1	MYP	32	0,7	0,475	A	8234
HE1	MYP	32	0,9	0,65	B	8234
HE1	MEA	32	0,5	0,325	A	8234
HE1	MEA	32	0,6	0,375	B	8234
HE1	SNA	32	0,3	0,05	A	8234
HE1	SNA	32	0,2	0	B	8234
HE1	PDA	32	1	0,75	A	8234
HE1	PDA	32	1	0,775	B	8234
HE2	MYP	32	0,6	0,375	A	8951
HE2	MYP	32	0,6	0,375	B	8951
HE2	MEA	32	0,5	0,275	A	8951
HE2	MEA	32	0,4	0,2	B	8951
HE2	SNA	32	0,2	0	A	8951
HE2	SNA	32	0,2	0	B	8951
HE2	PDA	32	0,6	0,4	A	8951
HE2	PDA	32	0,6	0,35	B	8951
BW1	MYP	32	0,9	0,675	A	9899
BW1	MYP	32	1	0,775	B	9899
BW1	MEA	32	0,7	0,525	A	9899
BW1	MEA	32	0,8	0,55	B	9899
BW1	SNA	32	0,4	0,225	A	9899
BW1	SNA	32	0,5	0,25	B	9899
BW1	PDA	32	0,8	0,55	A	9899
BW1	PDA	32	0,9	0,675	B	9899
BW2	MYP	32	0,5	0,25	A	9900
BW2	MYP	32	0,4	0,175	B	9900
BW2	MEA	32	0,3	0,1	A	9900
BW2	MEA	32	0,3	0,125	B	9900
BW2	SNA	32	0,5	0,25	A	9900
BW2	SNA	32	0,4	0,15	B	9900
BW2	PDA	32	0,6	0,425	A	9900
BW2	PDA	32	0,5	0,325	B	9900
ST1	MYP	33	0,3	0,1	A	4756
ST1	MYP	33	0,3	0,1	B	4756
ST1	MEA	33	0,2	0	A	4756
ST1	MEA	33	0,4	0,2	B	4756
ST1	SNA	33	0,2	0	A	4756
ST1	SNA	33	0,2	0	B	4756
ST1	PDA	33	0,5	0,3	A	4756
ST1	PDA	33	0,5	0,3	B	4756
NI1	MYP	33	0,2	0	A	6186
NI1	MYP	33	0,2	0	B	6186
NI1	MEA	33	0,2	0	A	6186
NI1	MEA	33	0,2	0	B	6186
NI1	SNA	33	0,4	0,2	A	6186
NI1	SNA	33	0,5	0,3	B	6186
NI1	PDA	33	0,2	0	A	6186
NI1	PDA	33	0,2	0	B	6186
NI2	MYP	33	0,7	0,5	A	8204
NI2	MYP	33	0,8	0,6	B	8204
NI2	MEA	33	0,6	0,4	A	8204
NI2	MEA	33	0,6	0,4	B	8204
NI2	SNA	33	0,3	0,1	A	8204
NI2	SNA	33	0,3	0,1	B	8204
NI2	PDA	33	0,6	0,4	A	8204
NI2	PDA	33	0,7	0,5	B	8204
HE1	MYP	33	0,7	0,5	A	8234
HE1	MYP	33	0,7	0,5	B	8234
HE1	MEA	33	0,3	0,1	A	8234
HE1	MEA	33	0,4	0,2	B	8234
HE1	SNA	33	0,2	0	A	8234
HE1	SNA	33	0,2	0	B	8234
HE1	PDA	33	0,7	0,5	A	8234
HE1	PDA	33	0,8	0,6	B	8234
HE2	MYP	33	0,5	0,3	A	8951
HE2	MYP	33	0,3	0,1	B	8951
HE2	MEA	33	0,3	0,1	A	8951
HE2	MEA	33	0,3	0,1	B	8951
HE2	SNA	33	0,2	0	A	8951
HE2	SNA	33	0,2	0	B	8951
HE2	PDA	33	0,4	0,2	A	8951
HE2	PDA	33	0,4	0,2	B	8951
BW1	MYP	33	0,7	0,5	A	9899
BW1	MYP	33	0,7	0,5	B	9899
BW1	MEA	33	0,5	0,3	A	9899
BW1	MEA	33	0,5	0,3	B	9899
BW1	SNA	33	0,5	0,3	A	9899
BW1	SNA	33	0,5	0,3	B	9899
BW1	PDA	33	0,8	0,6	A	9899
BW1	PDA	33	0,6	0,4	B	9899
BW2	MYP	33	0,2	0	A	9900
BW2	MYP	33	0,2	0	B	9900
BW2	MEA	33	0,3	0,1	A	9900
BW2	MEA	33	0,3	0,1	B	9900
BW2	SNA	33	0,2	0	A	9900
BW2	SNA	33	0,2	0	B	9900
BW2	PDA	33	0,3	0,1	A	9900
BW2	PDA	33	0,4	0,2	B	9900
ST1	MYP	34	0,2	0	A	4756
ST1	MYP	34	0,2	0	B	4756
ST1	MEA	34	0,3	0,1	A	4756
ST1	MEA	34	0,2	0	B	4756
ST1	SNA	34	0,2	0	A	4756
ST1	SNA	34	0,2	0	B	4756
ST1	PDA	34	0,2	0	A	4756
ST1	PDA	34	0,3	0,1	B	4756
NI1	MYP	34	0,2	0	A	6186
NI1	MYP	34	0,2	0	B	6186
NI1	MEA	34	0,2	0	A	6186
NI1	MEA	34	0,2	0	B	6186
NI1	SNA	34	0,2	0	A	6186
NI1	SNA	34	0,2	0	B	6186
NI1	PDA	34	0,2	0	A	6186
NI1	PDA	34	0,2	0	B	6186
NI2	MYP	34	0,4	0,2	A	8204
NI2	MYP	34	0,5	0,3	B	8204
NI2	MEA	34	0,4	0,2	A	8204
NI2	MEA	34	0,3	0,1	B	8204
NI2	SNA	34	0,2	0	A	8204
NI2	SNA	34	0,2	0	B	8204
NI2	PDA	34	0,5	0,3	A	8204
NI2	PDA	34	0,5	0,3	B	8204
HE1	MYP	34	0,2	0	A	8234
HE1	MYP	34	0,3	0,1	B	8234
HE1	MEA	34	0,2	0	A	8234
HE1	MEA	34	0,2	0	B	8234
HE1	SNA	34	0,2	0	A	8234
HE1	SNA	34	0,2	0	B	8234
HE1	PDA	34	0,3	0,1	A	8234
HE1	PDA	34	0,3	0,1	B	8234
HE2	MYP	34	0,2	0	A	8951
HE2	MYP	34	0,2	0	B	8951
HE2	MEA	34	0,2	0	A	8951
HE2	MEA	34	0,2	0	B	8951
HE2	SNA	34	0,2	0	A	8951
HE2	SNA	34	0,2	0	B	8951
HE2	PDA	34	0,3	0,1	A	8951
HE2	PDA	34	0,4	0,2	B	8951
BW1	MYP	34	0,4	0,2	A	9899
BW1	MYP	34	0,4	0,2	B	9899
BW1	MEA	34	0,4	0,2	A	9899
BW1	MEA	34	0,3	0,1	B	9899
BW1	SNA	34	0,2	0	A	9899
BW1	SNA	34	0,2	0	B	9899
BW1	PDA	34	0,4	0,2	A	9899
BW1	PDA	34	0,3	0,1	B	9899
BW2	MYP	34	0,2	0	A	9900
BW2	MYP	34	0,2	0	B	9900
BW2	MEA	34	0,2	0	A	9900
BW2	MEA	34	0,2	0	B	9900
BW2	SNA	34	0,2	0	A	9900
BW2	SNA	34	0,2	0	B	9900
BW2	PDA	34	0,2	0	A	9900
BW2	PDA	34	0,2	0	B	9900
ST1	MYP	35	0,2	0	A	4756
ST1	MYP	35	0,2	0	B	4756
ST1	MEA	35	0,2	0	A	4756
ST1	MEA	35	0,2	0	B	4756
ST1	SNA	35	0,2	0	A	4756
ST1	SNA	35	0,2	0	B	4756
ST1	PDA	35	0,2	0	A	4756
ST1	PDA	35	0,2	0	B	4756
NI1	MYP	35	0,2	0	A	6186
NI1	MYP	35	0,2	0	B	6186
NI1	MEA	35	0,2	0	A	6186
NI1	MEA	35	0,2	0	B	6186
NI1	SNA	35	0,2	0	A	6186
NI1	SNA	35	0,2	0	B	6186
NI1	PDA	35	0,2	0	A	6186
NI1	PDA	35	0,2	0	B	6186
NI2	MYP	35	0,2	0	A	8204
NI2	MYP	35	0,2	0	B	8204
NI2	MEA	35	0,2	0	A	8204
NI2	MEA	35	0,2	0	B	8204
NI2	SNA	35	0,2	0	A	8204
NI2	SNA	35	0,2	0	B	8204
NI2	PDA	35	0,3	0,1	A	8204
NI2	PDA	35	0,3	0,1	B	8204
HE1	MYP	35	0,2	0	A	8234
HE1	MYP	35	0,2	0	B	8234
HE1	MEA	35	0,2	0	A	8234
HE1	MEA	35	0,2	0	B	8234
HE1	SNA	35	0,2	0	A	8234
HE1	SNA	35	0,2	0	B	8234
HE1	PDA	35	0,2	0	A	8234
HE1	PDA	35	0,2	0	B	8234
HE2	MYP	35	0,2	0	A	8951
HE2	MYP	35	0,2	0	B	8951
HE2	MEA	35	0,2	0	A	8951
HE2	MEA	35	0,2	0	B	8951
HE2	SNA	35	0,2	0	A	8951
HE2	SNA	35	0,2	0	B	8951
HE2	PDA	35	0,2	0	A	8951
HE2	PDA	35	0,2	0	B	8951
BW1	MYP	35	0,2	0	A	9899
BW1	MYP	35	0,2	0	B	9899
BW1	MEA	35	0,2	0	A	9899
BW1	MEA	35	0,2	0	B	9899
BW1	SNA	35	0,2	0	A	9899
BW1	SNA	35	0,2	0	B	9899
BW1	PDA	35	0,2	0	A	9899
BW1	PDA	35	0,2	0	B	9899
BW2	MYP	35	0,2	0	A	9900
BW2	MYP	35	0,2	0	B	9900
BW2	MEA	35	0,2	0	A	9900
BW2	MEA	35	0,2	0	B	9900
BW2	SNA	35	0,2	0	A	9900
BW2	SNA	35	0,2	0	B	9900
BW2	PDA	35	0,2	0	A	9900
BW2	PDA	35	0,2	0	B	9900
ST1	MYP	36	0,2	0	A	4756
ST1	MYP	36	0,2	0	B	4756
ST1	MEA	36	0,2	0	A	4756
ST1	MEA	36	0,2	0	B	4756
ST1	SNA	36	0,2	0	A	4756
ST1	SNA	36	0,2	0	B	4756
ST1	PDA	36	0,2	0	A	4756
ST1	PDA	36	0,2	0	B	4756
NI1	MYP	36	0,2	0	A	6186
NI1	MYP	36	0,2	0	B	6186
NI1	MEA	36	0,2	0	A	6186
NI1	MEA	36	0,2	0	B	6186
NI1	SNA	36	0,2	0	A	6186
NI1	SNA	36	0,2	0	B	6186
NI1	PDA	36	0,2	0	A	6186
NI1	PDA	36	0,2	0	B	6186
NI2	MYP	36	0,2	0	A	8204
NI2	MYP	36	0,2	0	B	8204
NI2	MEA	36	0,2	0	A	8204
NI2	MEA	36	0,2	0	B	8204
NI2	SNA	36	0,2	0	A	8204
NI2	SNA	36	0,2	0	B	8204
NI2	PDA	36	0,2	0	A	8204
NI2	PDA	36	0,2	0	B	8204
HE1	MYP	36	0,2	0	A	8234
HE1	MYP	36	0,2	0	B	8234
HE1	MEA	36	0,2	0	A	8234
HE1	MEA	36	0,2	0	B	8234
HE1	SNA	36	0,2	0	A	8234
HE1	SNA	36	0,2	0	B	8234
HE1	PDA	36	0,2	0	A	8234
HE1	PDA	36	0,2	0	B	8234
HE2	MYP	36	0,2	0	A	8951
HE2	MYP	36	0,2	0	B	8951
HE2	MEA	36	0,2	0	A	8951
HE2	MEA	36	0,2	0	B	8951
HE2	SNA	36	0,2	0	A	8951
HE2	SNA	36	0,2	0	B	8951
HE2	PDA	36	0,2	0	A	8951
HE2	PDA	36	0,2	0	B	8951
BW1	MYP	36	0,2	0	A	9899
BW1	MYP	36	0,2	0	B	9899
BW1	MEA	36	0,2	0	A	9899
BW1	MEA	36	0,2	0	B	9899
BW1	SNA	36	0,2	0	A	9899
BW1	SNA	36	0,2	0	B	9899
BW1	PDA	36	0,2	0	A	9899
BW1	PDA	36	0,2	0	B	9899
BW2	MYP	36	0,2	0	A	9900
BW2	MYP	36	0,2	0	B	9900
BW2	MEA	36	0,2	0	A	9900
BW2	MEA	36	0,2	0	B	9900
BW2	SNA	36	0,2	0	A	9900
BW2	SNA	36	0,2	0	B	9900
BW2	PDA	36	0,2	0	A	9900
BW2	PDA	36	0,2	0	B	9900
