# Supplementary material for: Temperature-related growth limits and wood decay capacity of the warmth-loving fungus Biscogniauxia nummularia in vitro
Source: Front Fungal Biol. 2025 Apr 11;6:1548128. doi: 10.3389/ffunb.2025.1548128 (PMC12021901; doi:10.3389/ffunb.2025.1548128)
Supplement: Supplementary file 3 [file DataSheet2.csv]

Strain	Mass1	Mass2	Mass loss	Incubation period	Fungi	ID
BW1	11,681	11,201	4,109237223	six	B.nummularia	9899
BW1	11,447	11,043	3,529308989	six	B.nummularia	9899
BW1	12,187	11,7	3,996061377	six	B.nummularia	9899
BW1	12,264	11,763	4,085127202	six	B.nummularia	9899
BW1	11,115	10,688	3,841655421	six	B.nummularia	9899
BW1	11,824	11,387	3,695872801	six	B.nummularia	9899
BW1	12,149	11,495	5,383159108	six	B.nummularia	9899
BW1	11,892	11,438	3,817692566	six	B.nummularia	9899
BW1	11,499	10,955	4,730846161	six	B.nummularia	9899
BW1	11,805	11,307	4,218551461	six	B.nummularia	9899
BW1	11,352	10,836	4,545454545	six	B.nummularia	9899
BW1	11,45	10,958	4,296943231	six	B.nummularia	9899
BW1	11,775	11,327	3,804670913	six	B.nummularia	9899
BW2	12,112	11,578	4,408850727	six	B.nummularia	9900
BW2	11,853	11,457	3,340926348	six	B.nummularia	9900
BW2	11,401	11,035	3,210244715	six	B.nummularia	9900
BW2	10,979	10,67	2,814463977	six	B.nummularia	9900
BW2	11,706	11,373	2,844695028	six	B.nummularia	9900
BW2	11,239	10,98	2,304475487	six	B.nummularia	9900
BW2	12,172	11,825	2,850805127	six	B.nummularia	9900
BW2	11,711	11,535	1,502860558	six	B.nummularia	9900
BW2	11,457	11,106	3,063629222	six	B.nummularia	9900
BW2	11,572	11,344	1,970273073	six	B.nummularia	9900
BW2	11,363	11,099	2,323330106	six	B.nummularia	9900
BW2	11,008	10,765	2,207485465	six	B.nummularia	9900
BW2	11,749	11,481	2,281045195	six	B.nummularia	9900
Control	11,61	11,587	0,198105082	six	Control	Control
Control	11,255	11,284	-0,257663261	six	Control	Control
Control	11,579	11,558	0,181362812	six	Control	Control
Control	11,745	11,676	0,587484036	six	Control	Control
Control	11,729	11,676	0,45187143	six	Control	Control
Control	11,732	11,678	0,460279577	six	Control	Control
Control	11,948	11,956	-0,066956813	six	Control	Control
Control	11,643	11,681	-0,326376363	six	Control	Control
Control	12,114	12,001	0,932805019	six	Control	Control
Control	11,654	11,669	-0,128711172	six	Control	Control
Control	11,892	11,866	0,218634376	six	Control	Control
Control	11,709	11,733	-0,204970535	six	Control	Control
Control	12,297	12,273	0,195169554	six	Control	Control
ST1	11,72	11,021	5,964163823	six	B.nummularia	4756
ST1	12,06	11,523	4,452736318	six	B.nummularia	4756
ST1	12,467	11,945	4,187053822	six	B.nummularia	4756
ST1	12,166	11,742	3,485122472	six	B.nummularia	4756
ST1	11,412	10,85	4,924640729	six	B.nummularia	4756
ST1	11,078	10,668	3,701029067	six	B.nummularia	4756
ST1	11,15	10,631	4,65470852	six	B.nummularia	4756
ST1	11,096	10,61	4,379956741	six	B.nummularia	4756
ST1	11,363	10,906	4,021825222	six	B.nummularia	4756
ST1	11,752	11,129	5,301225323	six	B.nummularia	4756
ST1	12,151	11,618	4,386470249	six	B.nummularia	4756
ST1	11,36	10,995	3,213028169	six	B.nummularia	4756
ST1	11,784	11,379	3,436863544	six	B.nummularia	4756
HE2	11,608	10,774	7,184700207	six	B.nummularia	8951
HE2	12,571	11,733	6,666136346	six	B.nummularia	8951
HE2	11,715	10,986	6,222791293	six	B.nummularia	8951
HE2	11,446	10,999	3,905294426	six	B.nummularia	8951
HE2	11,846	11,278	4,794867466	six	B.nummularia	8951
HE2	11,082	10,614	4,223064429	six	B.nummularia	8951
HE2	12,072	11,48	4,903909874	six	B.nummularia	8951
HE2	11,636	10,99	5,551735992	six	B.nummularia	8951
HE2	11,559	10,842	6,202958733	six	B.nummularia	8951
HE2	12,065	11,338	6,025694157	six	B.nummularia	8951
HE2	11,223	10,48	6,620333244	six	B.nummularia	8951
HE2	11,889	11,249	5,38312726	six	B.nummularia	8951
HE2	11,764	11,024	6,290377423	six	B.nummularia	8951
HE1	11,554	11,022	4,604465986	six	B.nummularia	8234
HE1	11,448	10,908	4,716981132	six	B.nummularia	8234
HE1	11,805	11,315	4,150783566	six	B.nummularia	8234
HE1	11,413	10,837	5,046876369	six	B.nummularia	8234
HE1	12,033	11,471	4,670489487	six	B.nummularia	8234
HE1	11,493	10,816	5,890542069	six	B.nummularia	8234
HE1	12,098	11,346	6,215903455	six	B.nummularia	8234
HE1	11,898	11,304	4,992435703	six	B.nummularia	8234
HE1	11,325	10,848	4,21192053	six	B.nummularia	8234
HE1	10,921	10,505	3,809174984	six	B.nummularia	8234
HE1	11,421	11,002	3,668680501	six	B.nummularia	8234
HE1	11,077	10,661	3,755529475	six	B.nummularia	8234
HE1	10,698	10,076	5,814170873	six	B.nummularia	8234
NI2	10,883	10,374	4,677019204	six	B.nummularia	8204
NI2	11,211	10,746	4,147712069	six	B.nummularia	8204
NI2	11,44	11,04	3,496503497	six	B.nummularia	8204
NI2	11,746	11,294	3,848118508	six	B.nummularia	8204
NI2	11,265	10,864	3,55969818	six	B.nummularia	8204
NI2	11,638	11,247	3,359683794	six	B.nummularia	8204
NI2	11,487	11,027	4,004526856	six	B.nummularia	8204
NI2	11,956	11,339	5,160588826	six	B.nummularia	8204
NI2	11,826	11,294	4,498562489	six	B.nummularia	8204
NI2	11,91	11,369	4,542401343	six	B.nummularia	8204
NI2	12,01	11,442	4,729392173	six	B.nummularia	8204
NI2	11,132	10,71	3,790873158	six	B.nummularia	8204
NI2	11,584	11,102	4,160911602	six	B.nummularia	8204
NI1	12,302	11,616	5,576329052	six	B.nummularia	6186
NI1	11,951	11,349	5,037235378	six	B.nummularia	6186
NI1	12,043	11,422	5,156522461	six	B.nummularia	6186
NI1	11,706	11,138	4,852212541	six	B.nummularia	6186
NI1	10,669	10,129	5,06139282	six	B.nummularia	6186
NI1	11,308	10,807	4,430491687	six	B.nummularia	6186
NI1	11,221	10,384	7,459228233	six	B.nummularia	6186
NI1	11,62	10,983	5,481927711	six	B.nummularia	6186
NI1	11,751	11,138	5,216577313	six	B.nummularia	6186
NI1	11,456	10,656	6,983240223	six	B.nummularia	6186
NI1	11,733	11,111	5,301286968	six	B.nummularia	6186
NI1	12,161	11,405	6,21659403	six	B.nummularia	6186
NI1	11,067	10,547	4,698653655	six	B.nummularia	6186
NI2	11,807	11,245	4,759888202	nine	B.nummularia	8204
NI2	11,341	10,676	5,863680451	nine	B.nummularia	8204
NI2	11,43	10,634	6,964129484	nine	B.nummularia	8204
NI2	12,03	11,223	6,708229426	nine	B.nummularia	8204
NI2	10,997	10,419	5,255978903	nine	B.nummularia	8204
NI2	11,724	11,118	5,16888434	nine	B.nummularia	8204
NI2	12,167	11,49	5,564231117	nine	B.nummularia	8204
NI2	11,385	10,914	4,137022398	nine	B.nummularia	8204
NI2	11,338	10,448	7,849708943	nine	B.nummularia	8204
NI2	11,772	10,823	8,061501869	nine	B.nummularia	8204
NI2	11,716	10,934	6,674632981	nine	B.nummularia	8204
NI2	12,323	11,731	4,804024994	nine	B.nummularia	8204
NI1	11,529	10,881	5,620608899	nine	B.nummularia	6186
NI1	12,144	11,613	4,372529644	nine	B.nummularia	6186
NI1	11,9	11,333	4,764705882	nine	B.nummularia	6186
NI1	12,19	11,525	5,455291222	nine	B.nummularia	6186
NI1	11,604	10,997	5,230954843	nine	B.nummularia	6186
NI1	12,411	11,564	6,824591089	nine	B.nummularia	6186
NI1	11,597	11,028	4,906441321	nine	B.nummularia	6186
NI1	11,807	11,132	5,716947573	nine	B.nummularia	6186
NI1	11,902	11,276	5,259620232	nine	B.nummularia	6186
NI1	12,008	11,388	5,163224517	nine	B.nummularia	6186
NI1	11,829	11,17	5,571054189	nine	B.nummularia	6186
NI1	11,508	10,886	5,404935697	nine	B.nummularia	6186
NI1	11,808	11,167	5,428523035	nine	B.nummularia	6186
HE1	11,138	10,436	6,302747351	nine	B.nummularia	8234
HE1	11,423	10,507	8,018909218	nine	B.nummularia	8234
HE1	11,785	10,07	14,55239711	nine	B.nummularia	8234
HE1	12,108	11,365	6,136438718	nine	B.nummularia	8234
HE1	11,26	10,761	4,431616341	nine	B.nummularia	8234
HE1	11,56	11,028	4,602076125	nine	B.nummularia	8234
HE1	12,086	11,263	6,80953169	nine	B.nummularia	8234
HE1	12,041	11,183	7,125654015	nine	B.nummularia	8234
HE1	11,751	11,014	6,271806655	nine	B.nummularia	8234
HE1	11,919	11,294	5,243728501	nine	B.nummularia	8234
HE1	11,754	11,275	4,07520844	nine	B.nummularia	8234
HE1	12,122	11,353	6,343837651	nine	B.nummularia	8234
HE1	11,994	11,321	5,611138903	nine	B.nummularia	8234
HE2	11,819	10,729	9,222438447	nine	B.nummularia	8951
HE2	12,09	11,129	7,948717949	nine	B.nummularia	8951
HE2	12,027	10,85	9,786314127	nine	B.nummularia	8951
HE2	12,294	11,288	8,182853424	nine	B.nummularia	8951
HE2	12,102	11,202	7,436787308	nine	B.nummularia	8951
HE2	11,269	10,442	7,338716834	nine	B.nummularia	8951
HE2	11,501	10,315	10,31214677	nine	B.nummularia	8951
HE2	11,57	10,302	10,9593777	nine	B.nummularia	8951
HE2	11,791	10,451	11,36460012	nine	B.nummularia	8951
HE2	11,829	10,861	8,183278384	nine	B.nummularia	8951
HE2	11,961	10,948	8,469191539	nine	B.nummularia	8951
HE2	11,298	10,413	7,833244822	nine	B.nummularia	8951
HE2	12,078	11,054	8,478224872	nine	B.nummularia	8951
ST1	11,881	11,11	6,489352748	nine	B.nummularia	4756
ST1	10,913	9,97	8,641070283	nine	B.nummularia	4756
ST1	11,832	11,117	6,042934415	nine	B.nummularia	4756
ST1	11,884	11,074	6,815886907	nine	B.nummularia	4756
ST1	11,782	10,95	7,061619419	nine	B.nummularia	4756
ST1	11,399	10,596	7,044477586	nine	B.nummularia	4756
ST1	11,712	10,954	6,471994536	nine	B.nummularia	4756
ST1	11,612	10,833	6,708577334	nine	B.nummularia	4756
ST1	12,452	11,37	8,68936717	nine	B.nummularia	4756
ST1	11,998	11,273	6,042673779	nine	B.nummularia	4756
ST1	11,403	10,622	6,849074805	nine	B.nummularia	4756
ST1	12,571	11,652	7,310476494	nine	B.nummularia	4756
ST1	11,632	10,894	6,344566713	nine	B.nummularia	4756
BW2	11,609	11,22	3,35084848	nine	B.nummularia	9900
BW2	12,015	11,541	3,945068664	nine	B.nummularia	9900
BW2	12,054	11,766	2,389248382	nine	B.nummularia	9900
BW2	12,236	11,768	3,82477934	nine	B.nummularia	9900
BW2	12,053	11,454	4,969717083	nine	B.nummularia	9900
BW2	11,649	11,242	3,493862134	nine	B.nummularia	9900
BW2	12,002	11,654	2,899516747	nine	B.nummularia	9900
BW2	11,352	10,978	3,294573643	nine	B.nummularia	9900
BW2	12,348	11,768	4,697116942	nine	B.nummularia	9900
BW2	12,142	11,621	4,290891122	nine	B.nummularia	9900
BW2	11,511	11,184	2,840761011	nine	B.nummularia	9900
BW2	12,118	11,691	3,523683776	nine	B.nummularia	9900
BW2	11,615	11,287	2,823934567	nine	B.nummularia	9900
BW1	11,834	10,833	8,458678384	nine	B.nummularia	9899
BW1	11,507	10,595	7,925610498	nine	B.nummularia	9899
BW1	11,807	10,872	7,919031083	nine	B.nummularia	9899
BW1	12,054	11,2	7,084785134	nine	B.nummularia	9899
BW1	11,907	10,918	8,306038465	nine	B.nummularia	9899
BW1	11,241	10,315	8,237701272	nine	B.nummularia	9899
BW1	11,952	11,123	6,936077644	nine	B.nummularia	9899
BW1	11,422	10,483	8,220977062	nine	B.nummularia	9899
BW1	11,661	10,88	6,697538805	nine	B.nummularia	9899
BW1	12,073	11,113	7,951627599	nine	B.nummularia	9899
BW1	11,499	10,581	7,983302896	nine	B.nummularia	9899
BW1	11,451	10,537	7,981835648	nine	B.nummularia	9899
BW1	12,208	11,226	8,043905636	nine	B.nummularia	9899
Control	11,159	11,185	-0,232995788	nine	Control	Control
Control	11,957	11,986	-0,242535753	nine	Control	Control
Control	11,597	11,761	-1,414158834	nine	Control	Control
Control	11,577	11,605	-0,241858858	nine	Control	Control
Control	11,963	11,976	-0,108668394	nine	Control	Control
Control	11,857	11,859	-0,016867673	nine	Control	Control
Control	11,678	11,865	-1,601301593	nine	Control	Control
Control	12,461	12,368	0,746328545	nine	Control	Control
Control	11,994	11,321	5,611138903	nine	Control	Control
Control	10,895	10,984	-0,816888481	nine	Control	Control
