# Supplementary material for: Temperature-related growth limits and wood decay capacity of the warmth-loving fungus Biscogniauxia nummularia in vitro
Source: Front Fungal Biol. 2025 Apr 11;6:1548128. doi: 10.3389/ffunb.2025.1548128 (PMC12021901; doi:10.3389/ffunb.2025.1548128)
Supplement: Supplementary file 4 [file Table1.xlsx]

## Sheet: Suppl. mat. Table 1
Data of the nearest weather station for each area of origin of the different Biscogniauxia nummularia strains (strains BW1-2, HE1-2, NI1-2 and ST1). The presented temperatures is the average summer temperature (June, July, August) of the reference period 1991-2020. Source: https://meteostat.net/de/ (last accessed on 30.11.2024).
Strain	Origin (WGS 84)	Weather station (WGS 84)	Temperature [°C]
ST1	N: 52.3268	N: 52.2467	17.6
	E: 11.1889	E: 10.9592
NI1	N: 52.4847	N: 52.6423	17.6
	E: 10.4813	E: 10.6627
NI2	N: 51.4199	N: 51.5	17.2
	E: 9.7605	E: 9.95
HE1	N: 49.4451	N: 49.5617	17.8
	E: 8.9174	E: 8.9673
HE2	N: 51.0800	N: 51.0306	17
	E: 8.5861	E: 8.8146
BW1	N: 49.1964	N: 49.2953	19.2
	E: 8.7363	E: 8.9064
BW2	N: 48.8276	N: 48.727	18.6
	E: 8.3659	E: 8.2458
