# Supplementary material for: Temperature-related growth limits and wood decay capacity of the warmth-loving fungus Biscogniauxia nummularia in vitro
Source: Front Fungal Biol. 2025 Apr 11;6:1548128. doi: 10.3389/ffunb.2025.1548128 (PMC12021901; doi:10.3389/ffunb.2025.1548128)
Supplement: Supplementary file 5 [file Table2.xlsx]

## Sheet: Suppl. mat. Table 2
Heat map retrieved from Biscogniauxia nummularia (strains BW1-2, HE1-2, NI1-2 and ST1) TUB sequence alignment. Numbers represent nucleotide differences.
	BW2	NI1	ST1	NI2	HE1	BW1	HE2
BW2		17	19	18	24	24	17
NI1	17		5	6	19	19	28
ST1	19	5		3	19	19	26
NI2	18	6	3		18	18	29
HE1	24	19	19	18		2	21
BW1	24	19	19	18	2		21
HE2	17	28	26	29	21	21
